# Supplementary material for: Genetic Diversity of Apple Clonal Rootstocks from the Collection of the Michurinsk State Agrarian University Based on SSR Markers
Source: Plants (Basel). 2023 Aug 19;12(16):2991. doi: 10.3390/plants12162991 (PMC10458785; doi:10.3390/plants12162991)
Supplement: Supplementary file 1 [file plants-12-02991-s001.zip]

Archive with 1 entries (1 files):
- plants-2500658-supplementary.pdf
